# Supplementary material for: Expression and Transcriptional Response of sirt1 in Yellow Catfish (Pelteobagrus fulvidraco) Under Acute Hypoxia Stress
Source: Animals (Basel). 2026 May 30;16(11):1679. doi: 10.3390/ani16111679 (PMC13255791; doi:10.3390/ani16111679)
Supplement: Supplementary file 1 [file animals-16-01679-s001.zip]

Archive with 1 entries (1 files):
- animals-4337067-supplementary.pdf
